# Supplementary material for: Multi-Isotopic (δ2H, δ13C, δ15N) Tracing of Molt Origin for Red-Winged Blackbirds Associated with Agro-Ecosystems
Source: PLoS One. 2016 Nov 15;11(11):e0165996. doi: 10.1371/journal.pone.0165996 (PMC5112917; doi:10.1371/journal.pone.0165996)
Supplement: S1 Table — Werner SJ, Hobson KA, Van Wilgenburg SL, Fischer JW. Multi-isotopic (δ2H, δ13C, δ15N) feather isotopes for red-winged blackbirds associated with agro-ecosystems. Figshare 2016; https://dx.doi.org/10.6084/m9.figshare.3860772. (XLS) [file pone.0165996.s001.xls]

## Sheet: Master
Delta 2H x 1000	Delta 13C x 1000	Delta 15N x 1000	Region	State	County	Age	LAT N	LONG W
-55.4	-25.07	8.94	ARN	AR	Cross	ASY	35.3277	-90.5857
-51.27	-22.55	8.46	ARN	AR	Cross	ASY	35.3277	-90.5857
-52.77	-23.18	8.82	ARN	AR	Cross	ASY	35.3277	-90.5857
-51.97	-23.19	9.21	ARN	AR	Cross	ASY	35.3277	-90.5857
-40.54	-11.01	7.85	ARN	AR	Cross	ASY	35.3277	-90.5857
-44.62	-24.69	8	ARN	AR	Cross	ASY	35.3277	-90.5857
-52.46	-15.83	11.27	ARN	AR	Cross	ASY	35.3277	-90.5857
-47.68	-23.3	8.26	ARN	AR	Cross	ASY	35.3277	-90.5857
-40.49	-12.27	8.76	ARN	AR	Cross	ASY	35.3277	-90.5857
-42.33	-18.08	9.57	ARN	AR	Cross	ASY	35.3277	-90.5857
-45.64	-23.68	9.01	ARN	AR	Cross	ASY	35.3277	-90.5857
-42.41	-24.35	9.75	ARN	AR	Cross	ASY	35.3277	-90.5857
-50.94	-21.18	8.55	ARN	AR	Cross	ASY	35.3277	-90.5857
-43.86	-21.85	8.96	ARN	AR	St. Fransis	ASY	34.962	-90.9428
-34.29	-17.72	10.6	ARN	AR	St. Fransis	ASY	34.962	-90.9428
-41.46	-23.83	10.16	ARN	AR	St. Fransis	ASY	34.962	-90.9428
-34.46	-13.81	9.26	ARN	AR	St. Fransis	ASY	34.962	-90.9428
-52.17	-23.65	9.7	ARN	AR	St. Fransis	ASY	34.962	-90.9428
-82.2	-26.66	11.25	ARN	AR	St. Fransis	ASY	34.962	-90.9428
-60.91	-23.56	9.39	ARN	AR	St. Fransis	ASY	34.962	-90.9428
-42.26	-11.23	8.15	ARN	AR	St. Fransis	ASY	34.962	-90.9428
-57.05	-15.4	9.05	ARN	AR	St. Fransis	ASY	34.962	-90.9428
-41.02	-23.07	9.14	ARN	AR	St. Fransis	ASY	34.962	-90.9428
-32.16	-13.16	9.66	ARN	AR	St. Fransis	ASY	34.962	-90.9428
-42.07	-16.73	8.66	ARN	AR	St. Fransis	ASY	34.962	-90.9428
-52.51	-23.82	8.85	ARN	AR	St. Fransis	ASY	34.962	-90.9428
-37.23	-13.21	7.98	ARN	AR	St. Fransis	ASY	34.962	-90.9428
-53.52	-23.66	9.7	ARN	AR	St. Fransis	ASY	34.962	-90.9428
-56.71	-12.84	9.29	ARN	AR	St. Fransis	ASY	34.962	-90.9428
-72.41	-24.31	8.79	ARN	AR	St. Fransis	ASY	34.962	-90.9428
-54.11	-15.92	12.89	ARN	AR	St. Fransis	ASY	34.962	-90.9428
-51.4	-12.18	9.66	ARN	AR	St. Fransis	ASY	34.962	-90.9428
-57.93	-23	9.53	ARN	AR	St. Fransis	ASY	34.962	-90.9428
-63.21	-23.64	8.8	ARN	AR	St. Fransis	ASY	34.962	-90.9428
-92.27	-24.58	8.46	ARN	AR	St. Fransis	ASY	34.962	-90.9428
-109.76	-25.3	9.08	AR	AR	Arkansas	ASY	34.3317	-91.5356
-76.91	-25.04	9.78	AR	AR	Arkansas	ASY	34.3317	-91.5356
-62.22	-23.53	9.57	AR	AR	Arkansas	ASY	34.3317	-91.5356
-127.1	-26.76	11.35	AR	AR	Lonoke	ASY	34.7774	-91.8516
-77.55	-17.16	9.92	AR	AR	Lonoke	ASY	34.7774	-91.8516
-55.8	-20.62	9.89	AR	AR	Lonoke	ASY	34.7774	-91.8516
-74.86	-11.99	6.73	AR	AR	Lonoke	ASY	34.7774	-91.8516
-124.5	-24.22	10.48	AR	AR	Lonoke	ASY	34.7774	-91.8516
-65.1	-18.7	10.02	AR	AR	Lonoke	ASY	34.7774	-91.8516
-78.58	-14.51	9.27	AR	AR	Lonoke	ASY	34.7774	-91.8516
-53.72	-13.21	9.1	AR	AR	Lonoke	ASY	34.7774	-91.8516
-61.33	-25.35	8.94	AR	AR	Lonoke	ASY	34.7774	-91.8516
-60.4	-16.18	7.72	AR	AR	Lonoke	ASY	34.7774	-91.8516
-94.39	-24.82	16.1	AR	AR	Lonoke	ASY	34.7774	-91.8516
-86.07	-26.6	9.58	AR	AR	Lonoke	ASY	34.7774	-91.8516
-48.73	-12.27	9.91	AR	AR	Lonoke	ASY	34.7774	-91.8516
-153	-18.01	10.6	AR	AR	Lonoke	ASY	34.7774	-91.8516
-76.07	-12.4	9.66	AR	AR	Lonoke	ASY	34.7774	-91.8516
-56.84	-12.44	9.46	AR	AR	Lonoke	ASY	34.7774	-91.8516
-72.74	-18.61	7.72	AR	AR	Lonoke	ASY	34.7774	-91.8516
-70.32	-21.66	8.96	AR	AR	Lonoke	ASY	34.7774	-91.8516
-71.88	-12.42	8.7	AR	AR	Lonoke	ASY	34.7774	-91.8516
-47.43	-12.88	9.54	AR	AR	Lonoke	ASY	34.7774	-91.8516
-51.65	-10.98	9.81	AR	AR	Lonoke	ASY	34.6941	-91.7539
-56	-21.4	8.02	AR	AR	Lonoke	ASY	34.6941	-91.7539
-86.95	-28.73	8.64	AR	AR	Lonoke	ASY	34.6941	-91.7539
-93.45	-20.01	8.11	AR	AR	Lonoke	ASY	34.6941	-91.7539
-119.75	-27.69	11.18	AR	AR	Lonoke	ASY	34.6941	-91.7539
-85.07	-25.02	10.77	AR	AR	Lonoke	ASY	34.6941	-91.7539
-112.68	-28.58	9.25	AR	AR	Lonoke	ASY	34.6941	-91.7539
-46.55	-12.14	9.52	AR	AR	Lonoke	ASY	34.6941	-91.7539
-76.87	-15.33	10.26	AR	AR	Lonoke	ASY	34.6941	-91.7539
-54.05	-20.94	10.02	AR	AR	Lonoke	ASY	34.6941	-91.7539
-52.31	-15.8	9.34	AR	AR	Lonoke	ASY	34.6941	-91.7539
-47.82	-12.68	8.7	AR	AR	Lonoke	ASY	34.6941	-91.7539
-118.4	-28.88	11.28	AR	AR	Lonoke	ASY	34.6941	-91.7539
-49.99	-15.46	11.19	AR	AR	Lonoke	ASY	34.6941	-91.7539
-91.7	-27.01	11.28	AR	AR	Lonoke	ASY	34.6941	-91.7539
-76.25	-25.13	9.18	AR	AR	Lonoke	ASY	34.6941	-91.7539
-55.78	-17.07	8.24	AR	AR	Lonoke	ASY	34.6941	-91.7539
-92.65	-12.16	8.08	LA	LA	St. Landry	ASY	30.5199	-92.3893
-78.06	-28.23	12.3	LA	LA	Evangeline	ASY	30.7049	-92.3911
-72.28	-27.28	9.75	LA	LA	Evangeline	ASY	30.7049	-92.3911
-61.23	-11.77	9.03	LA	LA	Evangeline	ASY	30.7049	-92.3911
-72.44	-27.04	9.85	LA	LA	Evangeline	ASY	30.7049	-92.3911
-72.89	-27.44	10.53	LA	LA	Evangeline	ASY	30.7049	-92.3911
-49.86	-14.62	8.75	LA	LA	Evangeline	ASY	30.7049	-92.3911
-38.63	-28.3	11.11	LA	LA	Evangeline	ASY	30.7049	-92.3911
-44.61	-24.36	9.75	LA	LA	Evangeline	ASY	30.7049	-92.3911
-50.24	-19.63	9.94	LA	LA	Evangeline	ASY	30.7049	-92.3911
-43.68	-26.17	9.82	LA	LA	Evangeline	ASY	30.7049	-92.3911
-55.17	-26.48	8.68	LA	LA	Evangeline	ASY	30.722	-92.3135
-51.93	-27.37	9.36	LA	LA	Evangeline	ASY	30.722	-92.3135
-31.04	-15.39	9.99	LA	LA	Evangeline	ASY	30.722	-92.3135
-45.43	-23.62	9.69	LA	LA	Evangeline	ASY	30.722	-92.3135
-37.63	-27.07	8.7	LA	LA	Evangeline	ASY	30.722	-92.3135
-43.33	-26.1	9.48	LA	LA	Evangeline	ASY	30.6744	-92.3909
-40.83	-27.87	10.56	LA	LA	Evangeline	ASY	30.6744	-92.3909
-34.47	-16.52	10.63	LA	LA	Evangeline	ASY	30.6744	-92.3909
-39.34	-26.66	9.04	LA	LA	Evangeline	ASY	30.6744	-92.3909
-38.83	-26.85	9.76	LA	LA	Evangeline	ASY	30.6744	-92.3909
-40.79	-27.88	10.15	LA	LA	Evangeline	ASY	30.6744	-92.3909
-31.17	-29.6	10.92	LA	LA	Evangeline	ASY	30.6744	-92.3909
-94.6	-23.02	10.62	LA	LA	Evangeline	ASY	30.6744	-92.3909
-62.2	-26.07	12.12	LA	LA	Evangeline	ASY	30.6744	-92.3909
-63.24	-25.3	15.7	LA	LA	Evangeline	ASY	30.6744	-92.3909
-77.01	-28.1	8.84	LA	LA	Evangeline	ASY	30.6744	-92.3909
-73.34	-27.88	9.6	LA	LA	Evangeline	ASY	30.6744	-92.3909
-58.41	-13.23	8.57	LA	LA	Evangeline	ASY	30.6744	-92.3909
-53.48	-11.27	8.06	LA	LA	Evangeline	ASY	30.6642	-92.3556
-59.2	-28.23	10.36	LA	LA	Evangeline	ASY	31.6642	-92.3556
-55.58	-16.76	9.54	LA	LA	Evangeline	ASY	32.6642	-92.3556
-55.95	-27.84	9.68	LA	LA	Evangeline	ASY	30.6157	-92.4305
-46.94	-27.38	10.03	LA	LA	Evangeline	ASY	30.6157	-92.4305
-49.67	-24.11	8.41	LA	LA	Evangeline	ASY	30.6157	-92.4305
-58.44	-13.46	9.94	LA	LA	Evangeline	ASY	30.6157	-92.4305
-56.45	-12.26	11.5	LA	LA	Evangeline	ASY	30.6157	-92.4305
-63.89	-11.37	9.4	LA	LA	Evangeline	ASY	30.6157	-92.4305
-73.28	-14.12	8.45	LA	LA	Evangeline	ASY	30.6157	-92.4305
-54.13	-17.6	11.13	LA	LA	Evangeline	ASY	30.6157	-92.4305
-50.01	-22.98	9.92	LA	LA	Evangeline	ASY	30.6157	-92.4305
-31.8	-23.12	9.9	LA	LA	Allen	ASY	30.4596	-92.8094
-44.1	-24.18	9.61	LA	LA	Allen	ASY	30.4596	-92.8094
-55.63	-24.13	9.77	LA	LA	Allen	ASY	30.4596	-92.8094
-57.74	-20.24	10.11	LA	LA	Allen	ASY	30.4596	-92.8094
-34.7	-24.87	9.83	LA	LA	Jefferson Davis	ASY	30.4528	-92.7338
-39.96	-23.8	10.33	LA	LA	Jefferson Davis	ASY	30.4528	-92.7338
-50.64	-25.21	8.97	LA	LA	Jefferson Davis	ASY	30.4528	-92.7338
-78.84	-15.87	9.04	LA	LA	Jefferson Davis	ASY	30.3795	-92.7429
-58.02	-24.9	10.84	LA	LA	Jefferson Davis	ASY	30.3795	-92.7429
-64.14	-15.76	10.64	LA	LA	Jefferson Davis	ASY	30.3795	-92.7429
-60.55	-24.11	11.07	LA	LA	Jefferson Davis	ASY	30.3795	-92.7429
-71.58	-24.86	10.74	LA	LA	Jefferson Davis	ASY	30.3795	-92.7429
-58.51	-23.91	10.57	LA	LA	Jefferson Davis	ASY	30.3795	-92.7429
-54.65	-23.9	10.25	LA	LA	Jefferson Davis	ASY	30.3795	-92.7429
-51.32	-22.8	11.34	LA	LA	Jefferson Davis	ASY	30.3795	-92.7429
-56.85	-11.84	8.14	LA	LA	Jefferson Davis	ASY	30.3795	-92.7429
-49.53	-21.82	11.53	LA	LA	Jefferson Davis	ASY	30.3795	-92.7429
-55.12	-23.76	10.47	LA	LA	Jefferson Davis	ASY	30.3795	-92.7429
-48.37	-21.33	11.4	LA	LA	Jefferson Davis	ASY	30.3795	-92.7429
-56.22	-24	11.59	LA	LA	Jefferson Davis	ASY	30.3795	-92.7429
-53.1	-24.97	11.8	LA	LA	Jefferson Davis	ASY	30.3795	-92.7429
-48.51	-24.05	10.46	LA	LA	Jefferson Davis	ASY	30.3795	-92.7429
-50.31	-23.46	10.52	LA	LA	Jefferson Davis	ASY	30.3795	-92.7429
-43.03	-14.67	9.74	LAN	LA	Morehouse	ASY	32.638	-91.767
-55.76	-22.34	7.92	LAN	LA	Morehouse	ASY	32.638	-91.767
-52.13	-17.45	9.18	LAN	LA	Morehouse	ASY	32.638	-91.767
-60.09	-24.32	8.38	LAN	LA	Morehouse	ASY	32.638	-91.767
-44.68	-16.36	10.03	LAN	LA	Morehouse	ASY	32.638	-91.767
-44.11	-11.12	8.72	LAN	LA	Morehouse	ASY	32.638	-91.767
-72.36	-23.9	10.72	LAN	LA	Morehouse	ASY	32.638	-91.767
-70.05	-23.23	11.02	LAN	LA	Morehouse	ASY	32.638	-91.767
-58.94	-25.31	6.85	LAN	LA	Franklin	ASY	32.0367	-91.5588
-64.43	-19.85	9.34	LAN	LA	Franklin	ASY	32.0367	-91.5588
-66.6	-21.83	8.34	LAN	LA	Franklin	ASY	32.0367	-91.5588
-51.23	-21.24	9.43	LAN	LA	Franklin	ASY	32.0367	-91.5588
-83.53	-23.64	9.46	LAN	LA	Franklin	ASY	32.0367	-91.5588
-62.17	-20.56	9.49	LAN	LA	Franklin	ASY	32.0367	-91.5588
-62.44	-24.74	8.73	LAN	LA	Franklin	ASY	32.0367	-91.5588
-57.13	-15.3	9.22	LAN	LA	Franklin	ASY	32.0367	-91.5588
-60.04	-26.2	10.38	LAN	LA	Franklin	ASY	32.0367	-91.5588
-45.39	-23.4	10.03	LAN	LA	Franklin	ASY	32.0367	-91.5588
-56.72	-23.16	9.5	LAN	LA	Franklin	ASY	32.0367	-91.5588
-57.18	-23.33	11.44	LAN	LA	Franklin	ASY	32.0367	-91.5588
-49.04	-22.37	8.58	LAN	LA	Franklin	ASY	32.0367	-91.5588
-56.88	-23.19	9.18	MS	MS	Tallahatchie	ASY	33.9879	-90.4437
-50.35	-23.91	9.22	MS	MS	Sunflower	ASY	33.8114	-90.475
-55.79	-26.37	8.17	MS	MS	Sunflower	ASY	33.8114	-90.475
-59.66	-22.62	9.7	MS	MS	Sunflower	ASY	33.8114	-90.475
-54.12	-21.29	11.19	MS	MS	Sunflower	ASY	33.8114	-90.475
-50.27	-14.88	9.6	MS	MS	Sunflower	ASY	33.7961	-90.4589
-53.16	-24.68	9.69	MS	MS	Sunflower	ASY	33.7961	-90.4589
-63.53	-25.43	9.66	MS	MS	Sunflower	ASY	33.4454	-90.7604
-56.99	-22.3	9.35	MS	MS	Sunflower	ASY	33.4454	-90.7604
-56.32	-24.71	8.99	MS	MS	Sunflower	ASY	33.4454	-90.7604
-51.87	-24.51	10.64	MS	MS	Tunica	ASY	34.6266	-90.2772
-56.56	-24.51	10.15	MS	MS	Tunica	ASY	34.6266	-90.2772
-53.18	-25.14	10.26	MS	MS	Tunica	ASY	34.6266	-90.2772
-56.61	-25.6	8.69	MS	MS	Tunica	ASY	34.6266	-90.2772
-52.77	-24.66	10.48	MS	MS	Tunica	ASY	34.6266	-90.2772
-52.33	-25.34	10.2	MS	MS	Tunica	ASY	34.6266	-90.2772
-48.57	-23.1	9.01	MS	MS	Tunica	ASY	34.6266	-90.2772
-49.77	-22.6	10.22	MS	MS	Tunica	ASY	34.6266	-90.2772
-82.83	-24.96	9.51	MS	MS	Tunica	ASY	34.6266	-90.2772
-48.12	-26.01	9.5	MS	MS	Tunica	ASY	34.6266	-90.2772
-42.81	-15.68	11.17	MS	MS	Tunica	ASY	34.6266	-90.2772
-38.99	-12.58	9.17	MS	MS	Tunica	ASY	34.6266	-90.2772
-55.19	-24.28	8.57	MS	MS	Tunica	ASY	34.6266	-90.2772
-49.56	-12.74	8.56	MS	MS	Tunica	ASY	34.6266	-90.2772
-52.24	-25.33	10.61	MS	MS	Tunica	ASY	34.6266	-90.2772
-54.08	-25.24	12.59	MS	MS	Tunica	ASY	34.6266	-90.2772
-56.1	-23.74	8.87	MS	MS	Tunica	ASY	34.6266	-90.2772
-49.53	-27.32	9.44	MS	MS	Tunica	ASY	34.6266	-90.2772
-69.5	-26.68	9.01	MS	MS	Tunica	ASY	34.6266	-90.2772
-59.01	-26.69	9.47	MS	MS	Tunica	ASY	34.6266	-90.2772
-54.75	-24.82	8.51	MS	MS	Tunica	ASY	34.6266	-90.2772
-56.37	-25.24	9.71	MS	MS	Tunica	ASY	34.6266	-90.2772
-42.92	-26.2	9.99	MS	MS	Tunica	ASY	34.6266	-90.2772
-44.17	-24.12	8.5	MS	MS	Tunica	ASY	34.6266	-90.2772
-37.63	-26.13	9.83	MS	MS	Tunica	ASY	34.6266	-90.2772
-44.57	-24.78	10.16	MS	MS	Tunica	ASY	34.6266	-90.2772
-51.29	-24.15	9.67	MS	MS	Sunflower	ASY	33.4323	-90.7644
-47.05	-24.06	9.46	MS	MS	Sunflower	ASY	33.4323	-90.7644
-49.08	-23.64	9.68	MS	MS	Sunflower	ASY	33.4323	-90.7644
-65.55	-22.59	9.06	MS	MS	Sunflower	ASY	33.4323	-90.7644
-56.12	-23.71	10.05	MS	MS	Sunflower	ASY	33.4323	-90.7644
-62.68	-24.79	9.06	MS	MS	Sunflower	ASY	33.4323	-90.7644
-61.05	-21.7	10.16	MS	MS	Sunflower	ASY	33.4323	-90.7644
-63.91	-23.01	8.7	MS	MS	Sunflower	ASY	33.4323	-90.7644
-50.97	-23.34	8.16	MS	MS	Sunflower	ASY	33.4323	-90.7644
-53.84	-24.9	10.12	MS	MS	Sunflower	ASY	33.4323	-90.7644
-55.71	-22.98	8.1	MS	MS	Sunflower	ASY	33.4323	-90.7644
-64.11	-24.82	8.25	MS	MS	Bolivar	ASY	33.8321	-90.9458
-62.67	-25.16	9.41	MS	MS	Bolivar	ASY	33.8321	-90.9458
-64.16	-14.04	8.5	MS	MS	Bolivar	ASY	33.8321	-90.9458
-56.57	-23.81	10.12	MS	MS	Bolivar	ASY	33.8321	-90.9458
-57.79	-21.56	9.03	MS	MS	Bolivar	ASY	33.8321	-90.9458
-52.78	-11.56	10.51	MS	MS	Bolivar	ASY	33.8321	-90.9458
-44.71	-14.8	11.16	MS	MS	Bolivar	ASY	33.8321	-90.9458
-40.79	-15.26	10.02	MS	MS	Bolivar	ASY	33.8321	-90.9458
-47.77	-23.22	10.49	MS	MS	Bolivar	ASY	33.8321	-90.9458
-63.84	-23.42	9.01	MS	MS	Bolivar	ASY	33.8321	-90.9458
-72.03	-22.05	11.8	MS	MS	Bolivar	ASY	33.8321	-90.9458
-51.63	-24.65	9.95	MS	MS	Bolivar	ASY	33.8321	-90.9458
-67.1	-19.39	13.78	MS	MS	Bolivar	ASY	33.8321	-90.9458
-45.23	-11.75	7.84	MS	MS	Bolivar	ASY	33.8321	-90.9458
-44.55	-22.97	7.42	MS	MS	Sunflower	ASY	33.4448	-90.7601
-51.28	-24.07	9.94	MS	MS	Sunflower	ASY	33.4448	-90.7601
-42.12	-24.98	10.09	MS	MS	Sunflower	ASY	33.4448	-90.7601
-38.67	-23.3	9.29	MS	MS	Sunflower	ASY	33.4448	-90.7601
-43.72	-22	8.37	MS	MS	Sunflower	ASY	33.4448	-90.7601
-58.54	-14.64	8.91	MS	MS	Sunflower	ASY	33.4448	-90.7601
-44.55	-10.9	7.81	MS	MS	Sunflower	ASY	33.4448	-90.7601
-61.84	-15.95	10.54	MS	MS	Sunflower	ASY	33.4448	-90.7601
-42.3	-20.27	9.98	MO	MO	New Madrid	ASY	36.5335	-89.6635
-51.87	-20.71	9.47	MO	MO	New Madrid	ASY	36.5335	-89.6635
-39.51	-10.12	9.32	MO	MO	New Madrid	ASY	36.5335	-89.6635
-85.21	-26.62	10.43	MO	MO	New Madrid	ASY	36.5335	-89.6635
-55.97	-14.49	13.46	MO	MO	New Madrid	ASY	36.5335	-89.6635
-46.21	-16.28	10	MO	MO	New Madrid	ASY	36.5718	-89.7023
-63.53	-24.3	8.29	MO	MO	New Madrid	ASY	36.5718	-89.7023
-79.18	-22.06	10.03	MO	MO	New Madrid	ASY	36.5718	-89.7023
-53.16	-16.87	14.63	MO	MO	New Madrid	ASY	36.5718	-89.7023
-38.16	-14.71	10.34	MO	MO	New Madrid	ASY	36.5718	-89.7023
-67.1	-22.29	8.92	MO	MO	Dunklin	ASY	36.5748	-90.117
-47.63	-15.39	8.5	MO	MO	Dunklin	ASY	36.5748	-90.117
-124.27	-23.91	8.12	MO	MO	Dunklin	ASY	36.5748	-90.117
-43.71	-15.14	11.18	MO	MO	Dunklin	ASY	36.5748	-90.117
-64.75	-17.24	7.77	MO	MO	Dunklin	ASY	36.5748	-90.117
-68.01	-13.05	8.26	MO	MO	Dunklin	ASY	36.5748	-90.117
-52.52	-23.77	9.16	MO	MO	Dunklin	ASY	36.5748	-90.117
-58.57	-15.44	9.24	MO	MO	New Madrid	ASY	36.5757	-89.807
-44.55	-14.52	8.73	MO	MO	New Madrid	ASY	36.4965	-89.5722
-63.49	-13.44	7.15	MO	MO	New Madrid	ASY	36.4965	-89.5722
-48.81	-14.75	9.22	MO	MO	New Madrid	ASY	36.4965	-89.5722
-51.11	-17.85	10.63	MO	MO	New Madrid	ASY	36.4965	-89.5722
-51.56	-17.21	9.76	MO	MO	New Madrid	ASY	36.4965	-89.5722
-56.58	-15.86	7.87	MO	MO	New Madrid	ASY	36.4965	-89.5722
-54.4	-22.76	9.7	MO	MO	New Madrid	ASY	36.4965	-89.5722
-48.29	-23.01	10.3	MO	MO	New Madrid	ASY	36.4965	-89.5722
-50.87	-21.86	9.08	MO	MO	New Madrid	ASY	36.4965	-89.5722
-52.04	-16.18	8.42	MO	MO	New Madrid	ASY	36.4965	-89.5722
-53.26	-11.08	7.19	MO	MO	New Madrid	ASY	36.4965	-89.5722
-46.88	-16.1	11.02	MO	MO	New Madrid	ASY	36.4965	-89.5722
-50.22	-23.68	9.77	MO	MO	New Madrid	ASY	36.4965	-89.5722
-71.48	-20.68	11.16	MO	MO	New Madrid	ASY	36.4965	-89.5722
-58.4	-20.94	16.69	MO	MO	New Madrid	ASY	36.4965	-89.5722
-46.58	-12.45	8.31	MO	MO	New Madrid	ASY	36.4965	-89.5722
-72.14	-20.83	7.5	MO	MO	New Madrid	ASY	36.4965	-89.5722
-40.13	-15.87	9.87	MO	MO	New Madrid	ASY	36.4965	-89.5722
-63.86	-22.92	9.27	MO	MO	New Madrid	ASY	36.4965	-89.5722
-57.86	-23.83	9.78	MO	MO	New Madrid	ASY	36.4965	-89.5722
-51.66	-12.29	8.64	MO	MO	New Madrid	ASY	36.4965	-89.5722
-75.87	-24.7	11.04	MO	MO	New Madrid	ASY	36.4965	-89.5722
-51.56	-13.58	11.83	MO	MO	New Madrid	ASY	36.4965	-89.5722
-36.94	-11.58	9.92	MO	MO	New Madrid	ASY	36.4965	-89.5722
-48.64	-13.8	8.8	MO	MO	New Madrid	ASY	36.4965	-89.5722
-66.11	-18.8	8.58	MO	MO	New Madrid	ASY	36.4965	-89.5722
-53.37	-22.88	10.11	MO	MO	New Madrid	ASY	36.4965	-89.5722
-64.26	-15.08	8.99	MO	MO	New Madrid	ASY	36.4965	-89.5722
-42.63	-19.65	10.06	MO	MO	New Madrid	ASY	36.4965	-89.5722
-36.94	-12.32	8.26	MO	MO	New Madrid	ASY	36.4965	-89.5722
-83.39	-20.34	15.37	MO	MO	New Madrid	ASY	36.4965	-89.5722
-46.16	-14.26	7.93	MO	MO	New Madrid	ASY	36.5407	-89.6639
-43.59	-22.46	8.46	MO	MO	New Madrid	ASY	36.5407	-89.6639
-54.07	-11.9	8.28	MO	MO	New Madrid	ASY	36.5407	-89.6639
-55.85	-22.54	8.9	MO	MO	New Madrid	ASY	36.5407	-89.6639
-49	-23.04	8.5	MO	MO	New Madrid	ASY	36.5407	-89.6639
-95.61	-24.68	12.05	MO	MO	New Madrid	ASY	36.5407	-89.6639
-43.59	-18.74	10.06	MO	MO	New Madrid	ASY	36.5407	-89.6639
-36.83	-13	9.78	MO	MO	New Madrid	ASY	36.5407	-89.6639
-54.34	-23.1	10.13	MO	MO	New Madrid	ASY	36.5407	-89.6639
-36.87	-23.11	12.86	TX	TX	Colorado	ASY	29.4821	-96.4285
-29.85	-22.82	13.44	TX	TX	Colorado	ASY	29.4821	-96.4285
-44.25	-19.77	11.68	TX	TX	Colorado	ASY	29.4821	-96.4285
-41.53	-20.65	12.54	TX	TX	Colorado	ASY	29.4821	-96.4285
-32.75	-22.19	11.9	TX	TX	Colorado	ASY	29.4821	-96.4285
-66.15	-20.98	7.3	TX	TX	Colorado	ASY	29.4821	-96.4285
-20.31	-14.84	12.53	TX	TX	Colorado	ASY	29.4821	-96.4285
-35.33	-20.64	13.05	TX	TX	Colorado	ASY	29.6535	-96.3015
-45.67	-24.45	11.91	TX	TX	Colorado	ASY	29.6535	-96.3015
-28.28	-24.07	11.52	TX	TX	Colorado	ASY	29.6535	-96.3015
-40.75	-14.46	12.21	TX	TX	Colorado	ASY	29.6535	-96.3015
-49.77	-22.3	11.42	TX	TX	Colorado	ASY	29.6535	-96.3015
-40.8	-21.55	11.76	TX	TX	Colorado	ASY	29.6535	-96.3015
-27.83	-13.73	11.76	TX	TX	Colorado	ASY	29.6535	-96.3015
-46.06	-22.21	11.04	TX	TX	Colorado	ASY	29.6535	-96.3015
-36.13	-20.95	11.58	TX	TX	Colorado	ASY	29.6535	-96.3015
-47.85	-20.32	11.74	TX	TX	Colorado	ASY	29.6535	-96.3015
-41.38	-19.7	12.42	TX	TX	Colorado	ASY	29.5184	-96.3655
-31.7	-14.91	11.51	TX	TX	Colorado	ASY	29.5184	-96.3655
-30.7	-14.71	11.32	TX	TX	Colorado	ASY	29.5184	-96.3655
-53.02	-15.01	9.69	TX	TX	Colorado	ASY	29.5184	-96.3655
-54.44	-23.6	14.29	TX	TX	Colorado	ASY	29.5184	-96.3655
-34.82	-21.19	11.82	TX	TX	Colorado	ASY	29.5184	-96.3655
-36.94	-15.12	13.39	TX	TX	Colorado	ASY	29.5184	-96.3655
-36.05	-18.64	11.7	TX	TX	Colorado	ASY	29.5184	-96.3655
-40.87	-18.88	11.28	TX	TX	Colorado	ASY	29.5184	-96.3655
-32.73	-16.89	11.63	TX	TX	Colorado	ASY	29.5317	-96.3555
-34.83	-16.79	12.24	TX	TX	Colorado	ASY	29.5317	-96.3555
-44.12	-23.21	12.65	TX	TX	Colorado	ASY	29.5317	-96.3555
-38.42	-21.18	12.4	TX	TX	Colorado	ASY	29.5317	-96.3555
-46.06	-16.9	15.93	TX	TX	Colorado	ASY	29.5317	-96.3555
-45.39	-23.78	11.67	TX	TX	Colorado	ASY	29.5317	-96.3555
-36.88	-14.2	12.47	TX	TX	Colorado	ASY	29.5317	-96.3555
-39.2	-21.09	14.94	TX	TX	Colorado	ASY	29.5317	-96.3555
-61.93	-22.73	10.85	TX	TX	Colorado	ASY	29.5317	-96.3555
-46.74	-22.81	11.35	TX	TX	Colorado	ASY	29.5317	-96.3555
-35.37	-16.13	15.38	TX	TX	Colorado	ASY	29.5317	-96.3555
-59.2	-22.55	10.9	TX	TX	Colorado	ASY	29.5317	-96.3555
-63.09	-21.64	12.87	TX	TX	Colorado	ASY	29.5317	-96.3555
-41.83	-14.69	8.69	TX	TX	Colorado	ASY	29.5317	-96.3555
-40.91	-20.41	10.68	TX	TX	Colorado	ASY	29.5317	-96.3555
-40.7	-23.08	11.82	TX	TX	Colorado	ASY	29.5317	-96.3555
-49.57	-16.44	15.65	TX	TX	Colorado	ASY	29.5317	-96.3555
-37.49	-22.44	10.87	TX	TX	Colorado	ASY	29.5317	-96.3555
-47.63	-23.34	11.13	TX	TX	Colorado	ASY	29.5317	-96.3555
-34.75	-17.16	11.02	TX	TX	Colorado	ASY	29.5317	-96.3555
-43.73	-16.7	13.1	TX	TX	Colorado	ASY	29.5317	-96.3555
-37.4	-16.45	12.6	TX	TX	Colorado	ASY	29.5317	-96.3555
-54.56	-20.54	13.67	TX	TX	Colorado	ASY	29.5317	-96.3555
-41.33	-18.02	12.51	TX	TX	Colorado	ASY	29.5317	-96.3555
-39.56	-19.97	12.28	TX	TX	Colorado	ASY	29.5317	-96.3555
-36.65	-24.87	11.57	TX	TX	Colorado	ASY	29.5317	-96.3555
-70.12	-14.25	13.06	TX	TX	Colorado	ASY	29.5317	-96.3555
-36.14	-20.71	12.47	TX	TX	Colorado	ASY	29.5317	-96.3555
-40.9	-19.59	11.27	TX	TX	Colorado	ASY	29.5317	-96.3555
-36.07	-14.6	11.29	TX	TX	Colorado	ASY	29.5317	-96.3555
-35.4	-21.88	11.92	TX	TX	Colorado	ASY	29.5317	-96.3555
-34.03	-20.67	12.06	TX	TX	Colorado	ASY	29.5317	-96.3555
-34.88	-21.05	12.07	TX	TX	Colorado	ASY	29.5317	-96.3555
-42.17	-22.28	12.3	TX	TX	Colorado	ASY	29.5317	-96.3555
-46.92	-19.69	12.46	TX	TX	Colorado	ASY	29.5317	-96.3555
-38.08	-18.4	13.57	TX	TX	Colorado	ASY	29.5317	-96.3555
-37.38	-14.29	14.7	TX	TX	Colorado	ASY	29.5317	-96.3555
-34.73	-20.85	12.97	TX	TX	Colorado	ASY	29.5317	-96.3555
-38.96	-20.77	12.22	TX	TX	Colorado	ASY	29.5317	-96.3555
-37.98	-17.81	12.86	TX	TX	Colorado	ASY	29.5317	-96.3555
-44.61	-15.26	11.69	TX	TX	Colorado	ASY	29.5317	-96.3555
-27.47	-17.79	10.65	TX	TX	Colorado	ASY	29.5317	-96.3555
-37.02	-20.41	11.21	TX	TX	Colorado	ASY	29.5317	-96.3555
-39.02	-22.56	12.02	TX	TX	Colorado	ASY	29.5317	-96.3555
-43.76	-12.98	8.83	TX	TX	Colorado	ASY	29.5317	-96.3555
-40.78	-13.22	10.78	TX	TX	Colorado	ASY	29.5317	-96.3555
-33.95	-20.84	11.23	TX	TX	Colorado	ASY	29.5317	-96.3555
-62.77	-21.42	12.88	TX	TX	Colorado	ASY	29.5317	-96.3555
-52.83	-22.55	10.74	TX	TX	Colorado	ASY	29.5317	-96.3555
-44.63	-21.86	10.69	TX	TX	Colorado	ASY	29.5317	-96.3555
-41.19	-20.87	11.49	TX	TX	Colorado	ASY	29.5317	-96.3555
-29.95	-14.59	13.8	TX	TX	Colorado	ASY	29.5317	-96.3555
-29.36	-18.55	11.4	TX	TX	Colorado	ASY	29.5317	-96.3555
-22.61	-13.57	14.05	TX	TX	Colorado	ASY	29.5317	-96.3555
-31.03	-18.25	10.92	TX	TX	Colorado	ASY	29.5317	-96.3555
-25.87	-14.92	15.56	TX	TX	Colorado	ASY	29.5317	-96.3555
-28.75	-24.5	11.35	TX	TX	Colorado	ASY	29.5317	-96.3555
-31.48	-22.89	10.18	TX	TX	Colorado	ASY	29.5317	-96.3555
-31.6	-17.21	11.76	TX	TX	Colorado	ASY	29.5317	-96.3555
-123.72	-15.42	8.42	MN	MN	Polk	ASY	47.7015	-96.1928
-116.74	-23.16	10.28	MN	MN	Polk	ASY	47.7015	-96.1928
-106.75	-21.23	6.74	MN	MN	Polk	ASY	47.7015	-96.1928
-102.69	-24.8	6.74	MN	MN	Polk	ASY	47.7015	-96.1928
-95.46	-20.04	8.46	MN	MN	Polk	ASY	47.7015	-96.1928
-86.08	-18.31	8.94	MN	MN	Polk	ASY	47.7015	-96.1928
-87.68	-18.78	9.83	MN	MN	Polk	ASY	47.7015	-96.1928
-79.31	-23.83	10.46	MN	MN	Polk	ASY	47.7015	-96.1928
-109.42	-17.05	10.66	MN	MN	Polk	ASY	47.7015	-96.1928
-98.95	-22.9	8.92	MN	MN	Polk	ASY	47.7015	-96.1928
-100.04	-16.59	9.72	MN	MN	Polk	ASY	47.7015	-96.1928
-90.07	-24.38	8.59	MN	MN	Polk	ASY	47.5616	-96.2162
-98.59	-21.98	8.37	MN	MN	Polk	ASY	47.5616	-96.2162
-105.49	-24.74	8.12	MN	MN	Polk	ASY	47.5616	-96.2162
-101.86	-23.98	7.96	MN	MN	Polk	ASY	47.5616	-96.2162
-112.58	-24.36	9.97	MN	MN	Polk	ASY	47.6075	-96.1947
-98.04	-24.41	8.24	MN	MN	Polk	ASY	47.6075	-96.1947
-94.32	-24.91	7.44	MN	MN	Polk	ASY	47.6075	-96.1947
-98.28	-24.6	9.6	MN	MN	Polk	ASY	47.6796	-96.1971
-98.9	-24.36	7.64	MN	MN	Polk	ASY	47.6796	-96.1971
-94.94	-20.22	10.33	MN	MN	Polk	ASY	47.6796	-96.1971
-84.08	-21.81	9.08	MN	MN	Polk	ASY	47.6796	-96.1971
-84.61	-24.22	7.91	MN	MN	Polk	ASY	47.6796	-96.1971
-108.4	-23.98	8.32	MN	MN	Polk	ASY	47.6796	-96.1971
-80.42	-23.92	10.39	MN	MN	Polk	ASY	47.6796	-96.1971
-92.83	-22.21	9.79	MN	MN	Polk	ASY	47.6796	-96.1971
-91.76	-23.05	9.79	MN	MN	Polk	ASY	47.6796	-96.1971
-93.68	-23.53	9.21	MN	MN	Polk	ASY	47.6796	-96.1971
-96.23	-18.45	7.43	MN	MN	Polk	ASY	47.6796	-96.1971
-110.85	-23.9	9.44	MN	MN	Polk	ASY	47.6796	-96.1971
-102.52	-24.02	8.54	MN	MN	Polk	ASY	47.6796	-96.1971
-100.65	-23.94	9.39	MN	MN	Polk	ASY	47.6796	-96.1971
-88.8	-23.1	7.48	MN	MN	Polk	ASY	47.6796	-96.1971
-104.82	-25.03	10.46	MN	MN	Polk	ASY	47.6796	-96.1971
-86.11	-22.37	9.16	MN	MN	Polk	ASY	47.6796	-96.1971
-101.98	-25.71	13.97	MN	MN	Polk	ASY	47.6796	-96.1971
-80.17	-23.64	9.66	MN	MN	Pennington	ASY	48.1371	-96.1435
-81.97	-24.05	9.38	MN	MN	Pennington	ASY	48.1371	-96.1435
-71.72	-21.08	9.91	MN	MN	Pennington	ASY	48.1371	-96.1435
-70.97	-17.64	9.15	MN	MN	Pennington	ASY	48.1371	-96.1435
-74.21	-21.55	10.2	MN	MN	Pennington	ASY	48.1371	-96.1435
-82.35	-21.19	8.79	MN	MN	Pennington	ASY	48.1371	-96.1435
-81.01	-23.48	10.08	MN	MN	Pennington	ASY	48.1371	-96.1435
-72.01	-22.8	8.86	MN	MN	Pennington	ASY	48.1371	-96.1435
-76.6	-13.82	7.34	MN	MN	Pennington	ASY	48.1371	-96.1435
-94.34	-24.45	10.12	MN	MN	Pennington	ASY	48.1371	-96.1435
-90.27	-20.64	10.27	MN	MN	Marshall	ASY	48.183	-96.7178
-97.69	-24.44	12.13	MN	MN	Marshall	ASY	48.183	-96.7178
-92.53	-23.82	12.36	MN	MN	Marshall	ASY	48.183	-96.7178
-85.87	-22.3	13.27	MN	MN	Marshall	ASY	48.183	-96.7178
-86.1	-21.46	11.97	MN	MN	Marshall	ASY	48.183	-96.7178
-82.79	-20.22	10.27	MN	MN	Norman	ASY	47.264	-96.3594
-81.76	-12.18	8.85	MN	MN	Norman	ASY	47.264	-96.3594
-69.66	-15.09	13.1	MN	MN	Norman	ASY	47.264	-96.3594
-70.29	-23.33	8.71	MN	MN	Norman	ASY	47.264	-96.3594
-73.89	-13.86	9.45	MN	MN	Norman	ASY	47.264	-96.3594
-70.23	-21.41	11.12	MN	MN	Norman	ASY	47.264	-96.3594
-84.78	-25.8	9.14	MN	MN	Norman	ASY	47.264	-96.3594
-76.5	-17.87	10.64	MN	MN	Norman	ASY	47.264	-96.3594
-64.34	-19.81	10.38	MN	MN	Norman	ASY	47.264	-96.3594
-71.43	-18.05	8.89	MN	MN	Norman	ASY	47.264	-96.3594
-76.77	-25.93	9.42	MN	MN	Stearns	ASY	45.7028	-94.3159
-69.22	-17.74	9.59	MN	MN	Stearns	ASY	45.7028	-94.3159
-62.82	-22.51	8.47	MN	MN	Stearns	ASY	45.7028	-94.3159
-90.22	-24.68	10.3	MN	MN	Stearns	ASY	45.7028	-94.3159
-74.46	-23.15	9.24	MN	MN	Stearns	ASY	45.7028	-94.3159
-73.93	-25.6	9.64	MN	MN	Stearns	ASY	45.7028	-94.3159
-67.18	-18.62	9.14	MN	MN	Stearns	ASY	45.7028	-94.3159
-69.02	-23.44	7.42	MN	MN	Stearns	ASY	45.7028	-94.3159
-65.08	-23.1	10.9	MN	MN	Chippewa	ASY	44.9915	-95.5133
-67.95	-16.7	11.54	MN	MN	Chippewa	ASY	44.9915	-95.5133
-63.56	-13.34	9.38	MN	MN	Chippewa	ASY	44.9915	-95.5133
-54.21	-12.24	11.04	MN	MN	Chippewa	ASY	44.9915	-95.5133
-50.74	-13.97	11.05	MN	MN	Chippewa	ASY	44.9915	-95.5133
-58.32	-22.12	10.1	MN	MN	Chippewa	ASY	44.9915	-95.5133
-62.63	-21.77	10.03	MN	MN	Chippewa	ASY	44.9915	-95.5133
-67.78	-21.99	11.51	MN	MN	Chippewa	ASY	44.9915	-95.5133
-61.17	-20.08	11.83	MN	MN	Chippewa	ASY	44.9915	-95.5133
-104.6	-23.73	8.58	MT	MT	Roosevelt	ASY	48.3158	-104.488
-110.49	-24.29	10.4	MT	MT	Roosevelt	ASY	48.3158	-104.488
-103.07	-23.8	8.5	MT	MT	Roosevelt	ASY	48.3158	-104.488
-122.4	-22.12	9.37	MT	MT	Roosevelt	ASY	48.3158	-104.488
-112.32	-24.66	6.48	MT	MT	Blaine	ASY	48.5752	-109.124
-117.52	-22.96	9.58	MT	MT	Blaine	ASY	48.5752	-109.124
-121.8	-24.39	8.74	MT	MT	Blaine	ASY	48.5752	-109.124
-122.83	-12.85	8.58	MT	MT	Blaine	ASY	48.5752	-109.124
-130.41	-24.38	7.59	MT	MT	Blaine	ASY	48.5752	-109.124
-135.24	-23.94	9.96	MT	MT	Blaine	ASY	48.5752	-109.124
-123.28	-24.43	14.26	MT	MT	Blaine	ASY	48.5752	-109.124
-130.98	-24.04	8.16	MT	MT	Blaine	ASY	48.5752	-109.124
-116.71	-23.78	9.34	MT	MT	Phillips	ASY	48.358	-107.987
-131.2	-14.74	9.78	MT	MT	Phillips	ASY	48.358	-107.987
-120.13	-24.33	11.06	MT	MT	Phillips	ASY	48.358	-107.987
-123.52	-22.87	10.74	MT	MT	Phillips	ASY	48.358	-107.987
-124.54	-23.84	10.85	MT	MT	Phillips	ASY	48.358	-107.987
-121.48	-24.66	10.17	MT	MT	Phillips	ASY	48.358	-107.987
-108.68	-24.68	10.56	MT	MT	Phillips	ASY	48.358	-107.987
-124.53	-14.18	9.96	MT	MT	Phillips	ASY	48.358	-107.987
-129.84	-23.21	9.39	MT	MT	Phillips	ASY	48.358	-107.987
-125.84	-13.54	13.52	MT	MT	Yellowstone	ASY	45.9297	-108.199
-117.18	-22.36	11.14	MT	MT	Yellowstone	ASY	45.9297	-108.199
-101.65	-16.69	9.93	MT	MT	Yellowstone	ASY	45.9297	-108.199
-115.85	-22.71	9.38	MT	MT	Yellowstone	ASY	45.9297	-108.199
-117.23	-24.65	10.25	MT	MT	Yellowstone	ASY	45.9297	-108.199
-130.95	-23.63	10.03	MT	MT	Yellowstone	ASY	45.9297	-108.199
-119.06	-22.12	11.28	MT	MT	Yellowstone	ASY	45.9297	-108.199
-119.82	-24.82	8.55	MT	MT	Treasure	ASY	46.2938	-107.242
-119.43	-15.53	9.48	MT	MT	Treasure	ASY	46.2938	-107.242
-114.04	-25.67	8.57	MT	MT	Treasure	ASY	46.2938	-107.242
-118.95	-21.43	12.15	MT	MT	Treasure	ASY	46.2938	-107.242
-115.12	-24.86	11.29	MT	MT	Treasure	ASY	46.2938	-107.242
-136.42	-25.95	15.71	MT	MT	Treasure	ASY	46.2938	-107.242
-113.05	-25.38	12.03	MT	MT	Treasure	ASY	46.2938	-107.242
-120.38	-24.59	9.4	MT	MT	Rosebud	ASY	46.2673	-106.828
-117.29	-21.8	11.55	MT	MT	Rosebud	ASY	46.2673	-106.828
-121.83	-24.88	10.58	MT	MT	Rosebud	ASY	46.2673	-106.828
-122.45	-23.36	12.87	MT	MT	Rosebud	ASY	46.2673	-106.828
-107.74	-24.28	10.92	MT	MT	Rosebud	ASY	46.2673	-106.828
-114.18	-23.05	9.57	MT	MT	Rosebud	ASY	46.2673	-106.828
-129.22	-18.31	10.92	MT	MT	Rosebud	ASY	46.2673	-106.828
-119.31	-16.66	10.24	MT	MT	Rosebud	ASY	46.2673	-106.828
-129.39	-14.1	11.8	MT	MT	Rosebud	ASY	46.2673	-106.828
-134.42	-16.99	11.09	MT	MT	Rosebud	ASY	46.2673	-106.828
-124.66	-21.77	9.55	MT	MT	Fallon	ASY	46.2812	-104.414
-124.7	-21.72	10.06	MT	MT	Fallon	ASY	46.2812	-104.414
-129.23	-25.52	9.09	MT	MT	Fallon	ASY	46.2812	-104.414
-121.81	-25.08	10.07	MT	MT	Fallon	ASY	46.2812	-104.414
-112.14	-22.46	11.19	MT	MT	Fallon	ASY	46.2812	-104.414
-127.74	-24.91	8.31	MT	MT	Fallon	ASY	46.2812	-104.414
-108.56	-25.36	10.09	MT	MT	Fallon	ASY	46.2812	-104.414
-125.69	-25.31	10.54	MT	MT	Fallon	ASY	46.2812	-104.414
-123.02	-22.35	8.29	MT	MT	Fallon	ASY	46.4236	-104.626
-121.86	-17.64	9.35	MT	MT	Fallon	ASY	46.4236	-104.626
-124.06	-26.34	8.55	MT	MT	Fallon	ASY	46.4236	-104.626
-117.5	-23.2	9.05	MT	MT	Carter	ASY	45.7029	-104.334
-116.74	-25.64	8.05	MT	MT	Carter	ASY	45.7029	-104.334
-107.21	-23.26	7.95	MT	MT	Carter	ASY	45.7029	-104.334
-114.88	-22.68	10.49	MT	MT	Wibaux	ASY	46.7924	-104.144
-121.93	-24.72	9.48	MT	MT	Wibaux	ASY	46.7924	-104.144
-133.5	-23.16	8.11	MT	MT	Wibaux	ASY	46.7924	-104.144
-127.32	-24.58	9.49	MT	MT	Wibaux	ASY	46.7924	-104.144
-115.4	-24.69	9.2	MT	MT	Fallon	ASY	46.0401	-104.365
-114.37	-25.86	8.42	MT	MT	Fallon	ASY	46.0401	-104.365
-129.54	-23.78	7.37	MT	MT	Fallon	ASY	46.0401	-104.365
-117.71	-24.68	10.01	MT	MT	Fallon	ASY	46.0401	-104.365
-110.76	-18.82	8.67	MT	MT	Fallon	ASY	46.0401	-104.365
-103.76	-21.55	10.54	MT	MT	Fallon	ASY	46.0401	-104.365
-89.84	-25.47	10.87	ND	ND	Emmons	ASY	46.504	-100.083
-92.1	-25.04	10.99	ND	ND	Emmons	ASY	46.504	-100.083
-97.18	-25.35	12.14	ND	ND	Emmons	ASY	46.504	-100.083
-91.44	-20.91	10.26	ND	ND	Emmons	ASY	46.504	-100.083
-93.44	-25.78	8.8	ND	ND	Emmons	ASY	46.504	-100.083
-99.94	-24.06	9.33	ND	ND	Burleigh	ASY	47.2493	-100.583
-105.04	-25.29	7.82	ND	ND	Burleigh	ASY	47.2493	-100.583
-104.79	-24.84	9.75	ND	ND	Burleigh	ASY	47.2493	-100.583
-101.63	-23.38	7.53	ND	ND	Burleigh	ASY	47.3213	-100.544
-105.99	-24.39	8.96	ND	ND	Burleigh	ASY	47.3213	-100.544
-99.38	-25.34	10.53	ND	ND	Burleigh	ASY	47.3213	-100.544
-101.9	-24.82	10.2	ND	ND	Burleigh	ASY	47.3213	-100.544
-102.93	-21.08	10.56	ND	ND	Burleigh	ASY	47.3213	-100.544
-109.86	-25.81	9.04	ND	ND	Burleigh	ASY	47.3213	-100.544
-99.31	-25.1	8.94	ND	ND	Burleigh	ASY	47.3213	-100.544
-101.26	-25.12	8.9	ND	ND	Burleigh	ASY	47.3213	-100.544
-102.64	-24.8	10.94	ND	ND	Burleigh	ASY	47.3213	-100.544
-97.68	-24.88	11.56	ND	ND	Burleigh	ASY	47.3213	-100.544
-110.56	-15.21	9.42	ND	ND	Sheridan	ASY	47.5021	-100.493
-95.3	-17.63	9.21	ND	ND	Sheridan	ASY	47.5021	-100.493
-107.81	-24.46	8.55	ND	ND	Sheridan	ASY	47.5021	-100.493
-102.67	-24.25	10	ND	ND	Sheridan	ASY	47.5021	-100.493
-105.05	-25.98	9.24	ND	ND	Sheridan	ASY	47.5021	-100.493
-106.98	-24.85	10.12	ND	ND	Sheridan	ASY	47.5021	-100.493
-97.27	-26.54	11.67	ND	ND	Sheridan	ASY	47.5021	-100.493
-100.13	-25	10.53	ND	ND	Sheridan	ASY	47.5021	-100.493
-105.73	-25.9	12.09	ND	ND	Sheridan	ASY	47.5021	-100.493
-107.98	-25.61	9.18	ND	ND	Sheridan	ASY	47.5021	-100.493
-122.34	-23.43	10.46	ND	ND	Ward	ASY	48.0137	-101.072
-106.72	-24.42	8.76	ND	ND	McLean	ASY	47.5785	-101.045
-126.02	-18.79	14.65	ND	ND	McLean	ASY	47.5785	-101.045
-144.03	-13.96	4.69	ND	ND	McLean	ASY	47.5785	-101.045
-123.83	-22.21	11.7	ND	ND	McLean	ASY	47.5872	-101.027
-121.89	-22.13	12.4	ND	ND	McLean	ASY	47.5872	-101.027
-123.18	-24.1	9.93	ND	ND	McLean	ASY	47.5872	-101.027
-124.67	-23.56	10.15	ND	ND	McLean	ASY	47.5872	-101.027
-125.64	-23.99	10.59	ND	ND	McLean	ASY	47.5872	-101.027
-107.56	-15.82	10.99	ND	ND	McLean	ASY	47.5872	-101.027
-112.15	-23.7	12.81	ND	ND	McLean	ASY	47.5872	-101.027
-107.89	-23.44	7.34	ND	ND	Emmons	ASY	46.2224	-100.035
-111.87	-19.9	9.83	ND	ND	Emmons	ASY	46.2224	-100.035
-107.95	-23.51	8.79	ND	ND	Emmons	ASY	46.2224	-100.035
-111.67	-22.09	9.84	ND	ND	Emmons	ASY	46.2224	-100.035
-95.97	-14.32	11.51	ND	ND	Emmons	ASY	46.2224	-100.035
-115.98	-18.32	9.78	ND	ND	Emmons	ASY	46.2224	-100.035
-108.87	-23.15	10.44	ND	ND	McIntosh	ASY	46.2658	-99.5124
-128.32	-23.19	8.89	ND	ND	McIntosh	ASY	46.2658	-99.5124
-107.57	-21.8	10.29	ND	ND	McIntosh	ASY	46.2658	-99.5124
-108.98	-23.13	9.08	ND	ND	McIntosh	ASY	46.2658	-99.5124
-115.89	-23.85	10.11	ND	ND	McIntosh	ASY	46.2658	-99.5124
-112.89	-23.16	8.93	ND	ND	McIntosh	ASY	46.2658	-99.5124
-113.16	-23.6	9.65	ND	ND	McIntosh	ASY	46.2658	-99.5124
-108.8	-24.19	10.82	ND	ND	McIntosh	ASY	46.2658	-99.5124
-130.02	-21.42	8.43	ND	ND	McIntosh	ASY	46.2658	-99.5124
-116.07	-24.26	10.27	ND	ND	McIntosh	ASY	46.2658	-99.5124
-118.98	-24.91	10.81	ND	ND	Logan	ASY	46.381	-99.4435
-107.7	-25.43	9.06	ND	ND	Logan	ASY	46.381	-99.4435
-114.7	-17.53	10.04	ND	ND	Logan	ASY	46.381	-99.4435
-113.31	-24.49	9.64	ND	ND	Logan	ASY	46.381	-99.4435
-117.31	-24.86	8.49	ND	ND	Logan	ASY	46.381	-99.4435
-107.54	-18.99	8.83	ND	ND	Logan	ASY	46.381	-99.4435
-103.56	-22.44	9.65	ND	ND	Logan	ASY	46.381	-99.4435
-110.86	-23.49	10.35	ND	ND	Logan	ASY	46.5043	-99.5082
-105.74	-22.73	10.64	ND	ND	Logan	ASY	46.5043	-99.5082
-119.47	-23.84	12.43	ND	ND	Logan	ASY	46.5043	-99.5082
-128.64	-22.7	8.44	ND	ND	Logan	ASY	46.5043	-99.5082
-108.37	-23.51	13.13	ND	ND	Logan	ASY	46.5043	-99.5082
-100.61	-23.45	12.42	ND	ND	Logan	ASY	46.5043	-99.5082
-110.73	-23.29	11.48	ND	ND	Logan	ASY	46.5043	-99.5082
-110.91	-24.6	9.41	ND	ND	Logan	ASY	46.5043	-99.5082
-106.03	-23.46	11.01	ND	ND	Logan	ASY	46.5043	-99.5082
-109.87	-23.4	10.93	ND	ND	Logan	ASY	46.5043	-99.5082
-125.09	-26.44	8.13	ND	ND	Kidder	ASY	47.2835	-99.5055
-108.51	-24.98	8.89	ND	ND	Kidder	ASY	47.2835	-99.5055
-117.31	-23.47	9.98	ND	ND	Kidder	ASY	47.2835	-99.5055
-112.26	-24.02	8.28	ND	ND	Kidder	ASY	47.2835	-99.5055
-123.56	-26.58	9.33	ND	ND	Kidder	ASY	47.2835	-99.5055
-88.2	-15.76	11.59	SD	SD	Sully	ASY	44.7784	-99.817
-98.48	-21.32	9.98	SD	SD	Sully	ASY	44.7784	-99.817
-107.73	-19.58	12.06	SD	SD	Sully	ASY	44.7784	-99.817
-94.2	-18.64	11.01	SD	SD	Sully	ASY	44.7784	-99.817
-108.39	-21.11	11.55	SD	SD	Sully	ASY	44.7784	-99.817
-118.05	-17.61	9.94	SD	SD	Sully	ASY	44.7784	-99.817
-111.05	-20.8	10.54	SD	SD	Sully	ASY	44.7784	-99.817
-123.45	-24.95	8.93	SD	SD	Sully	ASY	44.7784	-99.817
-104.04	-22.1	9.61	SD	SD	Sully	ASY	44.7784	-99.817
-93.12	-25.63	10.64	SD	SD	Sully	ASY	44.7784	-99.817
-107.23	-22.8	8.65	SD	SD	Sully	ASY	44.7784	-99.817
-104.78	-26.3	10.16	SD	SD	Sully	ASY	44.7784	-99.817
-110.14	-26.72	10.25	SD	SD	Hughes	ASY	44.3528	-100.011
-112.48	-19.17	10.52	SD	SD	Hughes	ASY	44.3528	-100.011
-129.46	-32.2	8.32	SD	SD	Hughes	ASY	44.3528	-100.011
-101.07	-23.81	11.01	SD	SD	Sully	ASY	44.7958	-99.9529
-89.54	-22.23	11.34	SD	SD	Sully	ASY	44.7958	-99.9529
-121.24	-21.48	8.5	SD	SD	Sully	ASY	44.7958	-99.9529
-101.43	-20.36	9.25	SD	SD	Sully	ASY	44.7958	-99.9529
-102.53	-19.98	7.5	SD	SD	Sully	ASY	44.7958	-99.9529
-97.62	-21.93	8.43	SD	SD	Sully	ASY	44.7958	-99.9529
-92.5	-22.66	9.78	SD	SD	Sully	ASY	44.7958	-99.9529
-92.39	-22.56	9.68	SD	SD	Sully	ASY	44.7958	-99.9529
-90.78	-26.19	10.63	SD	SD	Sully	ASY	44.7958	-99.9529
-100.6	-21.06	8.6	SD	SD	Sully	ASY	44.7958	-99.9529
-104.92	-20.36	9.31	SD	SD	Potter	ASY	44.9548	-99.9199
-112.64	-25.52	13.39	SD	SD	Potter	ASY	44.9548	-99.9199
-95.54	-22.47	12.66	SD	SD	Potter	ASY	44.9548	-99.9199
-89.7	-20.98	9.26	SD	SD	Potter	ASY	44.9548	-99.9199
-96.46	-22.91	11.35	SD	SD	Potter	ASY	44.9548	-99.9199
-88.49	-18.99	11.01	SD	SD	Potter	ASY	44.9548	-99.9199
-92.13	-20.54	13.09	SD	SD	Potter	ASY	44.9548	-99.9199
-83.13	-19.29	9.64	SD	SD	Sully	ASY	44.6932	-100.129
-76.03	-21.68	9.53	SD	SD	Sully	ASY	44.6932	-100.129
-87.4	-23.42	12.17	SD	SD	Sully	ASY	44.6932	-100.129
-105.17	-20.42	8.9	SD	SD	Sully	ASY	44.6932	-100.129
-78.94	-22.67	10.32	SD	SD	Sully	ASY	44.6932	-100.129
-75.88	-22.8	9.64	SD	SD	Sully	ASY	44.6932	-100.129
-89.95	-18.15	8.42	SD	SD	Sully	ASY	44.6932	-100.129
-92.14	-22.73	10.23	SD	SD	Sully	ASY	44.6932	-100.129
-105.42	-21.81	9.83	SD	SD	Sully	ASY	44.6932	-100.129
-110.88	-22.13	11.07	SD	SD	Sully	ASY	44.6932	-100.129
-100.98	-19.62	13.87	SD	SD	Sully	ASY	44.6932	-100.129
-86.3	-15.75	11.36	SD	SD	Sully	ASY	44.6932	-100.129
-85.11	-22.79	9.9	SD	SD	Sully	ASY	44.6932	-100.129
-88.51	-21.29	9.9	SD	SD	Sully	ASY	44.6932	-100.129
-90.74	-23.9	9.01	SD	SD	Potter	ASY	45.1505	-99.999
-80.29	-19.74	9.66	SD	SD	Potter	ASY	45.1505	-99.999
-103.32	-19.96	9.66	SD	SD	Potter	ASY	45.1505	-99.999
-123.49	-22.43	10.1	SD	SD	Potter	ASY	45.1505	-99.999
-113.35	-23.91	7.39	SD	SD	Walworth	ASY	45.5297	-100.302
-120.92	-21.69	7.95	SD	SD	Walworth	ASY	45.5297	-100.302
-127.48	-21.59	8.04	SD	SD	Walworth	ASY	45.5297	-100.302
-105.76	-18.8	9	SD	SD	Walworth	ASY	45.5297	-100.302
-100.22	-17.97	10.48	SD	SD	Walworth	ASY	45.5297	-100.302
-95.12	-24.27	8.39	SD	SD	Walworth	ASY	45.5297	-100.302
-90.37	-16.24	9.12	SD	SD	Walworth	ASY	45.5297	-100.302
-98.4	-21.7	10.29	SD	SD	Walworth	ASY	45.5297	-100.302
-101.23	-20.36	7.86	SD	SD	Walworth	ASY	45.5297	-100.302
-116.33	-23.58	9.46	SD	SD	Walworth	ASY	45.5297	-100.302
-110.33	-23.99	10.02	SD	SD	Walworth	ASY	45.5297	-100.302
-107.91	-24.08	8.55	SD	SD	Walworth	ASY	45.4058	-99.9351
-123.4	-23.6	6.81	SD	SD	Walworth	ASY	45.4058	-99.9351
-107.22	-18.6	7.48	SD	SD	Walworth	ASY	45.4058	-99.9351
-108.99	-19.68	9.74	SD	SD	Walworth	ASY	45.4058	-99.9351
